# Supplementary material for: On the taxonomic affinity of Albiziacarbonaria Britton (Leguminosae, Caesalpinioideae-mimosoid clade)
Source: PhytoKeys. 2022 Aug 22;205:363–70. doi: 10.3897/phytokeys.205.82288 (PMC9848996; doi:10.3897/phytokeys.205.82288)
Supplement: XML Treatment for Pseudosamanea carbonaria [file phytokeys.205.82288-treatment1.xml]

<!DOCTYPE tp:taxon-treatment
  PUBLIC "-//TaxonX//DTD Taxonomic Treatment Publishing DTD v0 20100105//EN" "tax-treatment-NSO.dtd">
<tp:taxon-treatment xmlns:tp="http://www.plazi.org/taxpub"><tp:treatment-meta><kwd-group><label>Taxon classification</label><kwd>
              <named-content content-type="kingdom">Plantae</named-content>
            </kwd><kwd>
              <named-content content-type="order">Fabales</named-content>
            </kwd><kwd>
              <named-content content-type="family">Leguminosae</named-content>
            </kwd></kwd-group><mixed-citation publication-type="journal"><person-group><name><surname>Koenen</surname><given-names>Erik J. M.</given-names></name></person-group><article-title>On the taxonomic affinity of <italic><tp:taxon-name><tp:taxon-name-part taxon-name-part-type="genus" reg="Albizia">Albizia</tp:taxon-name-part><tp:taxon-name-part taxon-name-part-type="species" reg="carbonaria">carbonaria</tp:taxon-name-part></tp:taxon-name></italic> Britton (<tp:taxon-name><tp:taxon-name-part taxon-name-part-type="family">Leguminosae</tp:taxon-name-part></tp:taxon-name>, <tp:taxon-name><tp:taxon-name-part taxon-name-part-type="subfamily">Caesalpinioideae</tp:taxon-name-part></tp:taxon-name>-mimosoid clade)</article-title><source>PhytoKeys</source><day>22</day><month>08</month><year>2022</year><volume>205</volume><fpage>363</fpage><lpage>370</lpage><pub-id pub-id-type="doi">10.3897/phytokeys.205.82288</pub-id></mixed-citation></tp:treatment-meta><tp:nomenclature><tp:taxon-name>
            <object-id xmlns:xlink="http://www.w3.org/1999/xlink" content-type="arpha" xlink:type="simple">E90DBB00-EE9D-5141-972F-338B7B0E23DC</object-id>
            <tp:taxon-name-part taxon-name-part-type="genus" reg="Pseudosamanea">Pseudosamanea</tp:taxon-name-part>
            <tp:taxon-name-part taxon-name-part-type="species" reg="carbonaria">carbonaria</tp:taxon-name-part>
            <object-id xmlns:xlink="http://www.w3.org/1999/xlink" content-type="ipni" xlink:type="simple">urn:lsid:ipni.org:names:77303801-1</object-id>
          </tp:taxon-name><tp:taxon-authority>(Britton) E.J.M. Koenen</tp:taxon-authority><tp:taxon-status xmlns:xlink="http://www.w3.org/1999/xlink" xlink:type="simple">comb.nov.</tp:taxon-status><xref ref-type="fig" rid="F1">Fig. 1A–D</xref><tp:nomenclature-citation-list><tp:nomenclature-citation><tp:taxon-name>
                <tp:taxon-name-part taxon-name-part-type="genus" reg="Albizia">Albizia</tp:taxon-name-part>
                <tp:taxon-name-part taxon-name-part-type="species" reg="carbonaria">carbonaria</tp:taxon-name-part>
              </tp:taxon-name><comment>Britton, Sci. Surv. Porto Rico &amp; Virgin Islands 6: 348. 1926. Basionym</comment></tp:nomenclature-citation><tp:nomenclature-citation><tp:taxon-name>
                <tp:taxon-name-part taxon-name-part-type="genus" reg="Albizia">Albizia</tp:taxon-name-part>
                <tp:taxon-name-part taxon-name-part-type="species" reg="malacocarpa">malacocarpa</tp:taxon-name-part>
              </tp:taxon-name><comment>Standl. ex Britton &amp; Rose, N. Amer. Fl. 23: 44. 1928. - Types: <italic>Calderón 2024</italic> (lectotype: NY, [NY00001767], chosen here; isolectotypes: US, [US00000471], GH [GH00069258]); <italic>Williams 952</italic> (paratype: NY, [NY01300065]).</comment></tp:nomenclature-citation><tp:nomenclature-citation><tp:taxon-name>
                <tp:taxon-name-part taxon-name-part-type="genus" reg="Albizia">Albizia</tp:taxon-name-part>
                <tp:taxon-name-part taxon-name-part-type="species" reg="sumatrana">sumatrana</tp:taxon-name-part>
              </tp:taxon-name><comment>Steenis, in Encycl. Ned.-Ind. ed. 2, Suppl. Vol. vi. 864. 1931. - Type: <italic>Keuchenius s.n.</italic> (holotype: BO, isotypes: A, [A00058480]; A, [A00058481]; BO).</comment></tp:nomenclature-citation><tp:nomenclature-citation><tp:taxon-name>
                <tp:taxon-name-part taxon-name-part-type="genus" reg="Pithecellobium">Pithecellobium</tp:taxon-name-part>
                <tp:taxon-name-part taxon-name-part-type="species" reg="carbonarium">carbonarium</tp:taxon-name-part>
              </tp:taxon-name><comment>(Britton) Niezgoda &amp; Nevling, Phytologia 44: 310. 1979.</comment></tp:nomenclature-citation><tp:nomenclature-citation><tp:taxon-name>
                <tp:taxon-name-part taxon-name-part-type="genus" reg="Albizia">Albizia</tp:taxon-name-part>
                <tp:taxon-name-part taxon-name-part-type="species" reg="filicina">filicina</tp:taxon-name-part>
              </tp:taxon-name><comment>Standl. &amp; L.O. Williams ex L. Holdridge &amp; Poveda, Arboles de Costa Rica 1: 134. 1975. nomen nudum.</comment></tp:nomenclature-citation></tp:nomenclature-citation-list></tp:nomenclature><tp:treatment-sec sec-type="type" id="SECID0E2UAE"><title>Type.</title><p><italic>C.L. Bates s.n.</italic> (holotype: NY, [NY00001778]; isotype: K!, [K000528017]).</p><p><italic><tp:taxon-name><tp:taxon-name-part taxon-name-part-type="genus" reg="Pseudosamanea">Pseudosamanea</tp:taxon-name-part><tp:taxon-name-part taxon-name-part-type="species" reg="carbonaria">carbonaria</tp:taxon-name-part></tp:taxon-name></italic> can easily be distinguished from the other two currently known species of <italic><tp:taxon-name><tp:taxon-name-part taxon-name-part-type="genus" reg="Pseudosamanea">Pseudosamanea</tp:taxon-name-part></tp:taxon-name></italic> by having 8–13 pairs of pinnae and (18–)20–30 leaflet pairs, compared to 3–6 pairs of pinnae and 5–8 leaflet pairs, as well as leaflet size (the larger ones 4.5–8 mm long vs. 23–50 mm) and flower size (corolla of peripheral flowers (4–)4.4–6.4 mm long vs 9.5–11 mm in <italic><tp:taxon-name><tp:taxon-name-part taxon-name-part-type="genus" reg="Pseudosamanea">Ps.</tp:taxon-name-part><tp:taxon-name-part taxon-name-part-type="species" reg="guachapele">guachapele</tp:taxon-name-part></tp:taxon-name></italic> and 11–13 mm in <italic><tp:taxon-name><tp:taxon-name-part taxon-name-part-type="genus" reg="Pseudosamanea">Ps.</tp:taxon-name-part><tp:taxon-name-part taxon-name-part-type="species" reg="cubana">cubana</tp:taxon-name-part></tp:taxon-name></italic>; the stamen filaments 13–16.5 mm vs. 41–45 mm in <italic><tp:taxon-name><tp:taxon-name-part taxon-name-part-type="genus" reg="Pseudosamanea">Ps.</tp:taxon-name-part><tp:taxon-name-part taxon-name-part-type="species" reg="guachapele">guachapele</tp:taxon-name-part></tp:taxon-name></italic> and 25–27 mm in <italic><tp:taxon-name><tp:taxon-name-part taxon-name-part-type="genus" reg="Pseudosamanea">Ps.</tp:taxon-name-part><tp:taxon-name-part taxon-name-part-type="species" reg="cubana">cubana</tp:taxon-name-part></tp:taxon-name></italic>) and fruit size 7–12 × 1.5–2.35 cm long (excluding the stipe) vs. c. 12–22 × 2–4.5 cm in the other two species. [All measurements taken from <xref ref-type="bibr" rid="B2">Barneby and Grimes (1996)</xref>].</p></tp:treatment-sec><tp:treatment-sec sec-type="material" id="SECID0EHXAE"><title>Representative material studied.</title><p><italic><tp:taxon-name><tp:taxon-name-part taxon-name-part-type="genus" reg="Pseudosamanea">Ps.</tp:taxon-name-part><tp:taxon-name-part taxon-name-part-type="species" reg="carbonaria">carbonaria</tp:taxon-name-part></tp:taxon-name></italic>: Colombia: <italic>G.P. Lewis 3862</italic> (K, 2 sheets, fls &amp; frts), R.T. Pennington <italic>694</italic> (K, fls), <italic>H.P. Fuchs &amp; L. Zanella 22388</italic> (K, fls); Peru: <italic>A. Daza &amp; T.D. Pennington 16353</italic> (K, fls &amp; frts), <italic>E. Suclli &amp; J. Farfán 1258</italic> (K, 2 sheets, fls &amp; frts).</p><p><italic><tp:taxon-name><tp:taxon-name-part taxon-name-part-type="genus" reg="Pseudosamanea">Ps.</tp:taxon-name-part><tp:taxon-name-part taxon-name-part-type="species" reg="guachapele">guachapele</tp:taxon-name-part></tp:taxon-name></italic>: Mexico: <italic>C.E. Hughes</italic> 665 (K, frts), <italic>E.A. Pérez-García</italic> 1035 (K, fls); Honduras: <italic>C.E. Hughes &amp; B.T. Styles 117</italic> (K, frts), <italic>C.E. Hughes 753</italic> (K, fls). Guatemala: <italic>D.J. Macqueen 68</italic> (K, fls &amp; frts), <italic>C.E. Hughes 1103</italic> (K, fls).</p><p>To identify the species of the genus <italic><tp:taxon-name><tp:taxon-name-part taxon-name-part-type="genus" reg="Pseudosamanea">Pseudosamanea</tp:taxon-name-part></tp:taxon-name></italic>, the following identification key, based on that of <xref ref-type="bibr" rid="B2">Barneby and Grimes (1996)</xref>, but with an additional identification step to include <italic><tp:taxon-name><tp:taxon-name-part taxon-name-part-type="genus" reg="Pseudosamanea">Ps.</tp:taxon-name-part><tp:taxon-name-part taxon-name-part-type="species" reg="carbonaria">carbonaria</tp:taxon-name-part></tp:taxon-name></italic>, can be used:</p></tp:treatment-sec><tp:treatment-sec><!--Section generated to contain objects referenced in tp:taxon-treatment.--><fig id="F1" position="float" orientation="portrait"><object-id xmlns:xlink="http://www.w3.org/1999/xlink" content-type="doi" xlink:type="simple">10.3897/phytokeys.205.82288.figure1</object-id><object-id xmlns:xlink="http://www.w3.org/1999/xlink" content-type="arpha" xlink:type="simple">B7444DB4-680E-5D88-B050-016363135560</object-id><label>Figure 1.</label><caption><p><bold>A–D</bold><italic><tp:taxon-name><tp:taxon-name-part taxon-name-part-type="genus" reg="Pseudosamanea">Pseudosamanea</tp:taxon-name-part><tp:taxon-name-part taxon-name-part-type="species" reg="carbonaria">carbonaria</tp:taxon-name-part></tp:taxon-name></italic> (Britton) E.J.M. Koenen <bold>A</bold> habit <bold>B</bold> trunk with exfoliating bark <bold>C</bold> inflorescences <bold>D</bold> pods <bold>E–I</bold><italic><tp:taxon-name><tp:taxon-name-part taxon-name-part-type="genus" reg="Pseudosamanea">Pseudosamanea</tp:taxon-name-part><tp:taxon-name-part taxon-name-part-type="species" reg="guachapele">guachapele</tp:taxon-name-part></tp:taxon-name></italic><bold>E</bold> habit <bold>F</bold> inflorescences <bold>G</bold> trunk with exfoliating bark <bold>H</bold> close-up of strongly heteromorphic inflorescence typical of the genus <bold>I</bold> pod <bold>A</bold> Bioexploradores Farallones <bold>B</bold> Karen Osorio <bold>C</bold> Juan Manuel de Roux <bold>D</bold> Juan Carlos Delgado Madrid <bold>E, H</bold> Colin Hughes <bold>F</bold> Cynthia Tercero <bold>G</bold> Bribrábrico <bold>I</bold> Daniel H Janzen <bold>A, B, C, D, F, G, I</bold> from <ext-link xmlns:xlink="http://www.w3.org/1999/xlink" xlink:type="simple" ext-link-type="uri" xlink:href="https://www.gbif.org">https://www.gbif.org</ext-link>, distributed under a Creative Commons BY-NC-SA 3.0 License.</p></caption><graphic xmlns:xlink="http://www.w3.org/1999/xlink" xlink:href="phytokeys-205-363_article-82288__-g001.jpg" position="float" orientation="portrait" xlink:type="simple" id="oo_733424.jpg"><uri content-type="original_file" xlink:type="simple">https://binary.pensoft.net/fig/733424</uri></graphic></fig></tp:treatment-sec><ref-list><ref id="B2"><mixed-citation xmlns:xlink="http://www.w3.org/1999/xlink" xlink:type="simple"><person-group><name name-style="western"><surname>Barneby</surname><given-names>RC</given-names></name><name name-style="western"><surname>Grimes</surname><given-names>JW</given-names></name></person-group> (<year>1996</year>) Silk tree, guanacaste, monkey’s earring: A generic system of the synandrous <tp:taxon-name><tp:taxon-name-part taxon-name-part-type="family">Mimosaceae</tp:taxon-name-part></tp:taxon-name> of the Americas. Part I. <italic><tp:taxon-name><tp:taxon-name-part taxon-name-part-type="genus">Abarema</tp:taxon-name-part></tp:taxon-name></italic>, <italic><tp:taxon-name><tp:taxon-name-part taxon-name-part-type="genus">Albizia</tp:taxon-name-part></tp:taxon-name></italic>, and allies. Memoirs of the New York Botanical Garden 74(1).</mixed-citation></ref></ref-list></tp:taxon-treatment>
